# Supplementary material for: Interaction of the chemotherapeutic agent oxaliplatin and the tyrosine kinase inhibitor dasatinib with the organic cation transporter 2
Source: Arch Toxicol. 2024 Apr 8;98(7):2131–42. doi: 10.1007/s00204-024-03742-1 (PMC11169033; doi:10.1007/s00204-024-03742-1)
Supplement: Supplementary file 2 — Supplementary file2 (VCF 0 KB) [file 204_2024_3742_MOESM2_ESM.vcf]

BEGIN:VCARD
VERSION:4.0
ORG:Exp. Nephrologie\, Med. Klinik D, Universitätsklinikum Münster;
TITLE:Prof. Dr. rer. nat.
ADR:;;Albert-Schweitzer-Campus 1/A14;Münster;NRW;48149;Deutschland
UID:123508c2-d841-43f8-b747-34db37bb3f01
END:VCARD
